# Supplementary material for: Quantitative Structure-Activity Relationship Study of Antioxidant Tripeptides Based on Model Population Analysis
Source: Int J Mol Sci. 2019 Feb 25;20(4):995. doi: 10.3390/ijms20040995 (PMC6413046; doi:10.3390/ijms20040995)
Supplement: Supplementary file 1 [file ijms-20-00995-s001.zip]

Archive with 1 entries (1 files):
- ijms-429409-supplementary.xlsx
