# Supplementary material for: Quantitative Structure-Activity Relationship Study of Antioxidant Tripeptides Based on Model Population Analysis
Source: Int J Mol Sci. 2019 Feb 25;20(4):995. doi: 10.3390/ijms20040995 (PMC6413046; doi:10.3390/ijms20040995)
Supplement: Supplementary file 1 [file ijms-20-00995-s001.zip › ijms-429409-supplementary.xlsx]

## Sheet: FRAP dataset
Table S1. Sequences and activities of tripeptides on FRAP dataset
No.	Sequence	Measured activity	Log-transformed activity	No.	Sequence	Measured activity	Log-transformed activity	No.	Sequence	Measured activity	Log-transformed activity	No.	Sequence	Measured activity	Log-transformed activity	No.	Sequence	Measured activity	Log-transformed activity	No.	Sequence	Measured activity	Log-transformed activity
1	LTC	676.99	2.83058	30	LPM	10.99	1.041	59	YKK	1.79	0.252853	88	NGE	0.5	-0.30103	117	ELK	0.22	-0.657577	146	KIP	0.07	-1.1549
2	CQC	338.84	2.52999	31	TDY	10.33	1.0141	60	AQA	1.66	0.220108	89	QSA	0.47	-0.327902	118	PEQ	0.22	-0.657577	147	LLD	0.06	-1.22185
3	GTW	327.8	2.51561	32	QCH	9.99	0.999565	61	LRV	1.57	0.1959	90	DAQ	0.46	-0.337242	119	IDA	0.21	-0.677781	148	DLE	0.06	-1.22185
4	LFC	117.66	2.07063	33	TWY	9.05	0.956649	62	PTP	1.53	0.184691	91	ENS	0.46	-0.337242	120	LLA	0.2	-0.69897	149	PEV	0.06	-1.22185
5	CLV	114.14	2.05744	34	RVY	8.92	0.950365	63	ALN	1.51	0.178977	92	ENG	0.43	-0.366532	121	ALA	0.19	-0.721246	150	LKP	0.04	-1.39794
6	QKW	106.28	2.02645	35	KWE	8.01	0.903633	64	LEI	1.46	0.164353	93	NSA	0.43	-0.366532	122	GLD	0.19	-0.721246	151	ALE	0.03	-1.52288
7	CME	97.72	1.98998	36	CLL	7.74	0.888741	65	LVR	1.35	0.130334	94	EKT	0.42	-0.376751	123	DIS	0.19	-0.721246	152	TQL	0.03	-1.52288
8	YLL	81.76	1.91254	37	LAM	7.07	0.849419	66	HIR	1.31	0.117271	95	EQS	0.42	-0.376751	124	PEG	0.19	-0.721246	153	LEE	0.03	-1.52288
9	QCL	49.38	1.69355	38	YSL	6.51	0.813581	67	KKI	1.28	0.10721	96	AMA	0.39	-0.408935	125	LDI	0.18	-0.744727	154	LEK	0.02	-1.69897
10	LAC	48.89	1.68922	39	MKG	6.35	0.802774	68	SFN	1.17	0.0681859	97	KID	0.39	-0.408935	126	AEP	0.18	-0.744727	155	DAL	0.01	-2
11	GEC	43.29	1.63639	40	QTM	6.31	0.800029	69	SLL	1.15	0.0606978	98	GAQ	0.37	-0.431798	127	ALI	0.17	-0.769551	156	EVD	0.01	-2
12	EQC	33.33	1.52284	41	LAL	5.73	0.758155	70	PAV	1.1	0.0413927	99	PLR	0.36	-0.443697	128	LDA	0.17	-0.769551	157	VDD	0.01	-2
13	FCM	32.5	1.51188	42	QAL	5.37	0.729974	71	RLS	1.1	0.0413927	100	ILL	0.35	-0.455932	129	VFK	0.17	-0.769551	158	DEA	0.01	-2
14	CHI	28.07	1.44824	43	MEN	5.37	0.729974	72	AGT	1.09	0.0374265	101	VRT	0.35	-0.455932	130	ALK	0.17	-0.769551	159	ALT	0	-
15	ACQ	23.81	1.37676	44	MKC	5.25	0.720159	73	LLF	1.05	0.0211893	102	IAE	0.32	-0.49485	131	AQK	0.15	-0.823909	160	KGL	0	-
16	EEL	21.53	1.33304	45	LSF	4.87	0.687529	74	PMH	0.99	-0.00436481	103	QSL	0.32	-0.49485	132	IIA	0.15	-0.823909	161	IQK	0	-
17	WEN	20.55	1.31281	46	TCG	4.67	0.669317	75	EEQ	0.97	-0.0132283	104	KTK	0.31	-0.508638	133	LIV	0.14	-0.853872	162	QKV	0	-
18	VYV	15.38	1.18696	47	SLA	4.42	0.645422	76	LVL	0.95	-0.0222764	105	ASD	0.3	-0.522879	134	EGD	0.14	-0.853872	163	GDL	0	-
19	MHI	14.47	1.16047	48	TMK	4.38	0.641474	77	QLE	0.9	-0.0457575	106	APL	0.3	-0.522879	135	QKK	0.14	-0.853872	164	EIL	0	-
20	CAQ	13.26	1.12254	49	LDT	4.2	0.623249	78	FDK	0.85	-0.0705811	107	AQS	0.27	-0.568636	136	IPA	0.14	-0.853872	165	KII	0	-
21	WYS	13.15	1.11893	50	EKF	3.45	0.537819	79	LLL	0.83	-0.0809219	108	ENK	0.27	-0.568636	137	SDI	0.13	-0.886057	166	NKV	0	-
22	KYL	12.16	1.08493	51	VLV	3.36	0.526339	80	SAP	0.83	-0.0809219	109	TPE	0.26	-0.585027	138	VEE	0.13	-0.886057	167	DTD	0	-
23	CGA	12.04	1.08063	52	MAA	2.76	0.440909	81	LLQ	0.76	-0.119186	110	RTP	0.26	-0.585027	139	DDE	0.13	-0.886057	168	EPE	0	-
24	KKY	11.97	1.07809	53	PTQ	2.75	0.439333	82	NPT	0.67	-0.173925	111	VLD	0.24	-0.619789	140	KVL	0.12	-0.920819	169	EAL	0	-
25	NEN	11.94	1.077	54	VAG	2.55	0.40654	83	FNP	0.63	-0.200659	112	IRL	0.24	-0.619789	141	KFD	0.12	-0.920819	170	DKA	0	-
26	ECA	11.87	1.07445	55	ALP	2.33	0.367356	84	LNE	0.57	-0.244125	113	AAS	0.23	-0.638272	142	IVT	0.11	-0.958607	171	KAL	0	-
27	DYK	11.46	1.05918	56	AVF	2.28	0.357935	85	SAE	0.55	-0.259637	114	LQK	0.23	-0.638272	143	VTQ	0.11	-0.958607	172	LKA	0	-
28	KCL	11.19	1.04883	57	KVA	2.02	0.305351	86	KPT	0.52	-0.283997	115	FKI	0.23	-0.638272	144	AEK	0.11	-0.958607
29	YVE	11.17	1.04805	58	TQT	1.81	0.257679	87	DIQ	0.5	-0.30103	116	ISL	0.22	-0.657577	145	TKI	0.08	-1.09691
